# Supplementary material for: Hollow-Structured Microporous Organic Networks Adsorbents Enabled Specific and Sensitive Identification and Determination of Aflatoxins
Source: Toxins (Basel). 2022 Feb 13;14(2):137. doi: 10.3390/toxins14020137 (PMC8875801; doi:10.3390/toxins14020137)
Supplement: Supplementary file 1 [file toxins-14-00137-s001.zip]

Archive with 1 entries (1 files):
- toxins-1587970-supplementary.pdf
